# Supplementary material for: Still’s Disease Mortality Trends in France, 1979–2016: A Multiple-Cause-of-Death Study
Source: J Clin Med. 2021 Sep 30;10(19):4544. doi: 10.3390/jcm10194544 (PMC8509657; doi:10.3390/jcm10194544)
Supplement: Supplementary file 1 [file jcm-10-04544-s001.zip]

Archive with 1 entries (1 files):
- jcm-1373691-supplementary.pdf
